# Supplementary material for: Generation of FX −/− and Gmds −/− CHOZN host cell lines for the production of afucosylated therapeutic antibodies
Source: Biotechnol Prog. 2020 Aug 26;37(1):e3061. doi: 10.1002/btpr.3061 (PMC7988551; doi:10.1002/btpr.3061)
Supplement: Supplementary file 2 — Appendix S2. Supporting Information. [file BTPR-37-e3061-s002.xlsx]

## Sheet: Sheet1
Vi-CELL XR 2.04
Beckman Coulter, Inc.
Sample ID	Cell type	Dilution	Sample date	Viability	Total cells	Viable cells	Avg. diam.
		factor		(%)	/ml (x10^6)	/ml (x10^6)	(microns)
20190125 FxKO P1B6	CHO	1	25 Jan 2019 1:00:07 PM	91.3314	4.1054	3.7495	14.8912
20190125 FxKO P2A5	CHO	1	25 Jan 2019 1:00:34 PM	98.1117	8.0124	7.8611	15.1527
20190125 GmdsKO P2C1	CHO	1	25 Jan 2019 1:01:08 PM	87.7519	2.0096	1.7635	15.9653
20190125 GmdsKO P2B5	CHO	1	25 Jan 2019 1:01:25 PM	95.6349	2.9536	2.8247	15.5623
Vi-CELL XR 2.04
Beckman Coulter, Inc.
Sample ID	Cell type	Dilution	Sample date	Viability	Total cells	Viable cells	Avg. diam.
		factor		(%)	/ml (x10^6)	/ml (x10^6)	(microns)
20190201 FXKO P1B6	CHO	1	1 Feb 2019 10:24:33 AM	89.9339	6.9331	6.2352	14.4735
20190201 GmdsKO P2C1	CHO	1	1 Feb 2019 10:24:56 AM	99.1766	8.9288	8.8552	14.9437
20190201 FXKO P2A5	CHO	1	1 Feb 2019 10:25:09 AM	90.9193	3.79	3.4458	15.7451
20190201 GmdsKO P2B5	CHO	1	1 Feb 2019 10:25:23 AM	91.8786	4.7755	4.3877	15.2862
Vi-CELL XR 2.04
Beckman Coulter, Inc.
Sample ID	Cell type	Dilution	Sample date	Viability	Total cells	Viable cells	Avg. diam.
		factor		(%)	/ml (x10^6)	/ml (x10^6)	(microns)
FXKO P1B6	CHO	1	4 Feb 2019 11:08:18 AM	96.5641	5.0547	4.881	15.0066
GmdsKO P2C1	CHO	1	4 Feb 2019 11:08:24 AM	94.3424	5.0472	4.7617	15.0842
FXKO P2A5	CHO	1	4 Feb 2019 11:08:26 AM	96.0223	2.8662	2.7522	15.8232
GmdsKO P2B5	CHO	1	4 Feb 2019 11:08:26 AM	95.5143	3.3254	3.1763	15.1663
Vi-CELL XR 2.04
Beckman Coulter, Inc.
Sample ID	Cell type	Dilution	Sample date	Viability	Total cells	Viable cells	Avg. diam.
		factor		(%)	/ml (x10^6)	/ml (x10^6)	(microns)
20190207 P2A5 P5	CHO	1	7 Feb 2019 11:12:00 AM	94.4172	2.3857	2.2525	15.3027
20190207 P2B5 P5	CHO	1	7 Feb 2019 11:12:13 AM	95.032	2.8311	2.6904	15.1551
20190207 CHOZN	CHO	1	7 Feb 2019 11:27:07 AM	95.3964	2.4997	2.3846	14.6318
Vi-CELL XR 2.04
Beckman Coulter, Inc.
Sample ID	Cell type	Dilution	Sample date	Viability	Total cells	Viable cells	Avg. diam.
		factor		(%)	/ml (x10^6)	/ml (x10^6)	(microns)
20190211 CHOZN p11	CHO	1	11 Feb 2019 2:45:10 PM	98.1381	9.4423	9.2665	14.3898
20190211 P2A5 P6	CHO	1	11 Feb 2019 2:45:21 PM	96.5965	4.3515	4.2034	15.6231
20190211 P2B5 P6	CHO	1	11 Feb 2019 2:45:35 PM	95.0552	7.0461	6.6977	15.0133
Vi-CELL XR 2.04
Beckman Coulter, Inc.
Sample ID	Cell type	Dilution	Sample date	Viability	Total cells	Viable cells	Avg. diam.
		factor		(%)	/ml (x10^6)	/ml (x10^6)	(microns)
20190215 P2A5 P7	CHO	1	15 Feb 2019 10:12:34 AM	92.5231	3.8049	3.5204	15.1991
20190215 P2B5 P7	CHO	1	15 Feb 2019 10:12:56 AM	95.3753	4.4005	4.197	15.0118
Vi-CELL XR 2.04
Beckman Coulter, Inc.
Sample ID	Cell type	Dilution	Sample date	Viability	Total cells	Viable cells	Avg. diam.
		factor		(%)	/ml (x10^6)	/ml (x10^6)	(microns)
20190222 FXKO P2A5	CHO	1	22 Feb 2019 2:17:17 PM	90.7136	3.4192	3.1017	15.4016
20190222 GMKO P2B5	CHO	1	22 Feb 2019 2:17:55 PM	96.5572	3.9924	3.855	15.4228
Vi-CELL XR 2.04
Beckman Coulter, Inc.
Sample ID	Cell type	Dilution	Sample date	Viability	Total cells	Viable cells	Avg. diam.
		factor		(%)	/ml (x10^6)	/ml (x10^6)	(microns)
20190225 P2A5 p10	CHO	1	25 Feb 2019 9:17:55 AM	94.1654	2.8854	2.7171	15.6732
20190225 P2B5 P10	CHO	1	25 Feb 2019 9:18:18 AM	96.397	3.1347	3.0218	15.47
Vi-CELL XR 2.04
Beckman Coulter, Inc.
Sample ID	Cell type	Dilution	Sample date	Viability	Total cells	Viable cells	Avg. diam.
		factor		(%)	/ml (x10^6)	/ml (x10^6)	(microns)
20190301 P2A5 P11	CHO	1	1 Mar 2019 9:55:00 AM	89.5409	4.5028	4.0318	15.1136
20190301 P2B5 P11	CHO	1	1 Mar 2019 9:55:28 AM	96.2521	5.0888	4.8981	15.2689
Vi-CELL XR 2.04
Beckman Coulter, Inc.
Sample ID	Cell type	Dilution	Sample date	Viability	Total cells	Viable cells	Avg. diam.
		factor		(%)	/ml (x10^6)	/ml (x10^6)	(microns)
20190305 P2A5 P12	CHO	1	5 Mar 2019 4:40:21 PM	97.6971	6.8937	6.7349	15.4727
20190305 P2B5 P12	CHO	1	5 Mar 2019 4:40:45 PM	91.5905	7.3487	6.7307	14.9525
Vi-CELL XR 2.04
Beckman Coulter, Inc.
Sample ID	Cell type	Dilution	Sample date	Viability	Total cells	Viable cells	Avg. diam.
		factor		(%)	/ml (x10^6)	/ml (x10^6)	(microns)
20190308 P2A5 P13	CHO	1	8 Mar 2019 4:13:33 PM	97.7077	3.3467	3.27	15.4108
20190308 P2B5 P13	CHO	1	8 Mar 2019 4:13:52 PM	97.133	3.3819	3.2849	15.0544
Vi-CELL XR 2.04
Beckman Coulter, Inc.
Sample ID	Cell type	Dilution	Sample date	Viability	Total cells	Viable cells	Avg. diam.
		factor		(%)	/ml (x10^6)	/ml (x10^6)	(microns)
20190312 P2A5 P14	CHO	1	12 Mar 2019 4:07:13 PM	94.694	5.3616	5.0771	15.1811
20190312 P2B5 P14	CHO	1	12 Mar 2019 4:07:37 PM	87.7544	6.2821	5.5129	14.4968
Vi-CELL XR 2.04
Beckman Coulter, Inc.
Sample ID	Cell type	Dilution	Sample date	Viability	Total cells	Viable cells	Avg. diam.
		factor		(%)	/ml (x10^6)	/ml (x10^6)	(microns)
20190329 CHOZN P0	CHO	1	29 Mar 2019 4:39:33 PM	98.4046	6.2779	6.1777	14.9641
20190329 P2A5 P0	CHO	1	29 Mar 2019 4:39:53 PM	94.263	3.8816	3.6589	15.5196
20190329 P2B5 P0	CHO	1	29 Mar 2019 4:40:03 PM	93.648	4.311	4.0372	15.3079
Vi-CELL XR 2.04
Beckman Coulter, Inc.
Sample ID	Cell type	Dilution	Sample date	Viability	Total cells	Viable cells	Avg. diam.
		factor		(%)	/ml (x10^6)	/ml (x10^6)	(microns)
20190401 CHOZN P1	CHO	1	2 Apr 2019 3:20:01 PM	97.9321	10.0475	9.8397	14.671
20190401 P2A5 P1	CHO	1	2 Apr 2019 3:20:18 PM	97.259	4.7425	4.6125	15.4194
20190401 P2B5 P1	CHO	1	2 Apr 2019 3:20:28 PM	93.1442	4.9577	4.6179	14.8587
Vi-CELL XR 2.04
Beckman Coulter, Inc.
Sample ID	Cell type	Dilution	Sample date	Viability	Total cells	Viable cells	Avg. diam.
		factor		(%)	/ml (x10^6)	/ml (x10^6)	(microns)
20190408 CHOZN P3	CHO	1	8 Apr 2019 1:43:06 PM	98.8168	6.3034	6.2288	14.8463
20190408 P2A5 P3	CHO	1	8 Apr 2019 1:43:49 PM	97.1561	3.8965	3.7857	15.4177
20190408 P2B5 P3	CHO	1	8 Apr 2019 1:44:00 PM	96.7593	4.3728	4.2311	14.9225
Vi-CELL XR 2.04
Beckman Coulter, Inc.
Sample ID	Cell type	Dilution	Sample date	Viability	Total cells	Viable cells	Avg. diam.
		factor		(%)	/ml (x10^6)	/ml (x10^6)	(microns)
20190412 CHOZN P4	CHO	1	12 Apr 2019 10:44:01 AM	97.2442	8.4674	8.2341	14.7846
20190412 P2A5 P4	CHO	1	12 Apr 2019 10:44:48 AM	95.1188	4.9332	4.6924	15.3804
20190412 P2B5 P4	CHO	1	12 Apr 2019 10:45:59 AM	91.1029	5.4969	5.0078	14.7096
Vi-CELL XR 2.04
Beckman Coulter, Inc.
Sample ID	Cell type	Dilution	Sample date	Viability	Total cells	Viable cells	Avg. diam.
		factor		(%)	/ml (x10^6)	/ml (x10^6)	(microns)
20190417 CHOZN	CHO	1	17 Apr 2019 11:16:28 AM	98.6581	8.4962	8.3822	14.7244
20190417 P2A5	CHO	1	17 Apr 2019 11:16:47 AM	94.9126	5.3616	5.0888	15.1416
20190417 P2B5	CHO	1	17 Apr 2019 11:18:04 AM	94.4358	6.166	5.8229	14.6824
